# Supplementary material for: Higher diagnostic value of metagenomic next-generation sequencing in acute infection than chronic infection: a multicenter retrospective study
Source: Front Microbiol. 2024 Jan 29;15:1295184. doi: 10.3389/fmicb.2024.1295184 (PMC10864100; doi:10.3389/fmicb.2024.1295184)
Supplement: Supplementary file 1 [file Table_1.xlsx]

## Sheet: Sheet1
PatientID	Temperature	Hospital day before NGS	Hospital day after NGS	Total Hospital Days	Sex(Female=0,Male=1)	Age	Outcome(death=0,alive=1)	Group（Acute=0，Chronic=1）	hypertension（No=0，Yes=1）	diabetes mellitus（No=0，Yes=1）	Coronary heart disease（No=0，Yes=1）	Arrhythmia（No=0，Yes=1）	Stroke（No=0，Yes=1）	Tumor（No=0，Yes=1）	Autoimmune disease（No=0，Yes=1）	Anti-infective therapy（Modified=1，No change=0）	Results of conventional culture	Gold Standards（Positive=1，Negative=0）	conventional culture（Positive=1，Negative=0）	mNGS（Positive=1，Negative=0）	CRP after treatment	WBC after treatment	neutrophil% after treatment	lymphocyte% after treatment	monocyte% after treatment	eosinophil% after treatment	basophil% after treatment	neutrophil after treatment	lymphocyte after treatment	monocyte after treatment	eosinophil after treatment	basophil after treatment	CRP before treatment	WBC before treatment	neutrophil% before treatment	lymphocyte% before treatment	monocyte% before treatment	eosinophil% before treatment	basophil% before treatment	neutrophil before treatment	lymphocyte before treatment	monocyte before treatment	eosinophil before treatment	basophil before treatment
1	36.5	0	5	5	1	63	1	0	1	1	0	0	1	0	0	0		0	0	0													13.5	7.07	74	19.2	6.6	0.1	0.1	5.22	1.36	0.47	0.01	0.01
2	36.5	4	3	7	1	53	1	0	0	0	0	0	0	0	0	1		0	0	0													168.78	8.22	63.3	27.9	7.1	0	1.7	5.21	2.29	0.58	0	0.14
3	36.3	8	2	10	0	54	1	1	0	0	0	0	0	0	0	1	acid-fast bacillus	1	1	1													21	6.2	56	32.1	8.5	2.9	0.5	3.47	1.99	0.53	0.18	0.03
4	37	2	5	7	1	25	1	0	0	0	0	0	0	0	0	0		0	0	0													5.66	7.91	50.5	32.3	6.2	10.3	0.7	3.99	2.56	0.49	0.81	0.06
5	36.4	5	3	8	0	63	1	0	0	0	0	0	0	0	0	0		0	0	0													3.02	5.44	59.7	33.1	4.8	2	0.4	3.25	1.8	0.26	0.11	0.02
6	37.6	3	11	14	1	70	1	1	0	0	0	0	0	0	0	1	fungi	0	1	0	32.3	8.88	81	10.8	8	0.1	0.1	7.19	0.96	0.71	0.01	0.01	101	11.58	83.8	7.8	8	0.2	0.2	9.71	0.9	0.93	0.02	0.02
7	37	4	6	10	1	56	1	0	1	0	0	0	0	0	0	0		0	0	0	88.4	9.17	65	24.1	7.4	3.2	0.3	5.96	2.21	0.68	0.29	0.03	114	10.16	71.1	15.6	9.2	3.9	0.2	7.22	1.59	0.93	0.4	0.02
8	37	7	7	14	1	59	1	0	1	0	0	0	0	0	0	1	Srptococcus viridans，Klebsiella pneumoniae，Candida albicans	0	1	0	3.02	5.76	62.2	27.4	6.3	3.6	0.5	3.58	1.58	0.36	0.21	0.03	3.41	6	60.7	28.8	7.5	2.3	0.7	3.64	1.73	0.45	0.14	0.04
9	37	14	0	14	1	66	1	1	0	0	0	0	0	1	1	1		1	0	1													3.02	7.44	70.7	22	7.3	0	0	5.26	1.64	0.54	0	0
10	37.5	13	13	26	1	70	1	1	0	0	0	0	0	0	0	1		1	0	1	44.7	4.14	55	39.9	4.1	0	1	2.28	1.65	0.17	0	0.04	70.2	1.15	27.9	70.4	1.7	0	0	0.32	0.81	0.02	0	0
11	37.9	0	33	33	1	61	1	1	0	0	0	0	0	0	0	0	Stenotrophomonas maltophilia3+，Candida albicans	1	1	1	54.7	10.99	75.1	13.5	9.2	1.7	0.5	8.26	1.48	1.01	0.19	0.05	191	17.31	94.7	2.8	2.5	0	0	16.4	0.48	0.43	0	0
12	39.1	0	14	14	1	63	1	0	1	0	0	0	0	0	0	1	Candida albicans，Klebsiella pneumoniae	1	1	1	3.02	7.97	73.7	19.7	5.8	0.3	0.5	5.88	1.57	0.46	0.02	0.04	175.29	3.64	84.6	11.3	3.8	0	0.3	3.08	0.41	0.14	0	0.01
13	37.2	1	8	9	1	41	1	0	1	0	0	0	0	0	0	1	Candida albicans	0	1	0	3.73	9.84	59.7	30	8.4	1.4	0.5	5.87	2.95	0.83	0.14	0.05	101.51	8.89	67.8	20.5	11.5	0	0.2	6.03	1.82	1.02	0	0.02
14	37.6	1	7	8	1	45	0	1	0	0	0	0	0	0	0	1		0	0	1	97.4		92.6	5.7	1.4			6.52	0.4		0		97.1	6.42	95	3.9	1.1	0	0	6.1	0.25	0.07	0	0
15	36.6	1	19	20	1	76	1	0	1	1	0	0	0	0	0	0	Srptococcus viridans，Klebsiella pneumoniae，saccharomyces，Acinetobacter baumannii	1	1	1	13.5	7.26	76.1										65.15	8.34	82.2	10.8	6.6	0.4	0	6.86	0.9	0.55	0.03	0
16	39	1	21	22	1	41	1	0	1	1	1	0	0	0	0	1	Acinetobacter baumannii、Candida glabrata、Candida albicans、Srptococcus viridans	1	1	1	102	1.64	12	48	40								106.26	8.26	94.2	3.9	1.7	0.1	0.1	7.78	0.32	0.14	0.01	0.01
17	36.7	6	17	23	1	53	1	0	1	0	0	0	0	0	0	1	Stenotrophomonas maltophilia3+	0	0	0	26	6.87	69.8	19.7	7	3.1	0.4	4.8	1.35	0.48	0.21	0.03	200	11.19	81.9	9.2	6.9	1.9	0.1	7.5	0.84	0.63	0.17	0.01
18	37	0	35	35	1	44	1	1	0	0	0	0	0	0	0	0	Acinetobacter baumannii4+MRSA2+，Pseudomonas aeruginosa4+，Klebsiella pneumoniae4+	1	1	1	3.57	7.93	79.2	11.9				6.28	0.94	0.63			122.41	13.08	92.1	4.1	2.3			12.04	0.54		0
19	36.7	37	24	61	1	79	1	1	0	1	0	0	0	0	0	1	Candida glabrata，Acinetobacter baumannii，Stenotrophomonas maltophilia，Pseudomonas aeruginosa，N. sicca	1	1	1	12.69	6.6	58.6	27.8	9.9	3.4	0.3	3.88	1.83	0.65	0.22	0.02	169.43	7.03	76.4	13.4	9.4	0.7	0.1	5.37	0.94	0.66	0.05	0.01
20	37.2	2	16	18	0	53	1	0	1	0	0	0	0	0	0	1	Klebsiella pneumoniae4+，Acinetobacter baumannii，Pseudomonas aeruginosa，	1	1	1	3.6	5.56	73.7	12.6	8.8	3.8	1.1	4.1	0.7	0.49	0.21	0.06	21.61	3.41	65.4	25.8	4.1	4.4	0.3	2.23	0.88	0.14	0.15	0.01
21	39.2	1	25	26	1	65	1	1	0	0	0	1	0	0	0	1	Klebsiella pneumoniae3+，Acinetobacter baumannii4+，Candida glabrata，Candida albicans，Pseudomonas aeruginosa，N. sicca，Srptococcus viridans	1	1	1	13.22	5.75	83.5	10.3	4.2	1.5	0.5	4.8	0.59	0.24	0.09	0.03	193.5	11.48	91.2	3.7	4.9	0.2	0	10.48	0.42	0.56	0.02	0
22	38.1	4	14	18	1	72	0	0	0	0	0	0	1	0	0	1	Acinetobacter baumannii	1	1	1	＞200	12.16	75	18.7	4.4	1.7	0.2	9.12	2.27	0.54	0.21	0.02	113	11.28	72	14.5	11.9	1.3	0.3	8.13	1.63	1.34	0.15	0.03
23	36.8	3	4	7	1	69	0	0	0	0	0	0	0	0	0	1	Klebsiella pneumoniae3+	1	1	1	＞200	23.93	93	3.2	3.6	0.1	0.1	22.26	0.77	0.86	0.02	0.02	125.47	7.25	92.6	5.2	2.1	0	0.1	6.71	0.38	0.15	0	0.01
24	39.9	3	5	8	0	30	1	0	0	0	0	0	0	0	0	1	Candida albicans，saccharomyces	1	1	1	17.7	4.42	61.3	26.7	8.8	2.7	0.5	2.71	1.18	0.39	0.12	0.02	200	3.7	71	22.7	5.7	0.3	0.3	2.62	0.84	0.21	0.01	0.01
25	36.8	2	1	3	1	53	1	1	0	0	0	0	0	0	0	1		1	0	1													0.82	5.75	69.3	23.8	5.2	1.2	0.5	3.98	1.37	0.3	0.07	0.03
26	38.4	3	11	14	1	70	1	0	1	0	0	0	0	0	0	1		0	0	0	10.2	9.16	64.1	25.1	6	4.3	0.5	5.87	2.3	0.55	0.39	0.05	192	20.62	89.7	5.2	4.8	0.1	0.2	18.5	1.07	0.99	0.02	0.04
27	37.2	0	6	6	1	56	1	1	0	0	0	0	0	0	0	0	Klebsiella pneumoniae、Acinetobacter baumannii	1	1	1													0.57	5.41	57.2	26.6	7.9	7.2	1.1	3.09	1.44	0.43	0.39	0.06
28	37.5	5	7	12	0	51	1	0	0	0	0	0	0	0	0	1	Candida albicans	1	1	1	3.92	6.8	67.3	24.1	5.3	2.9	0.4	4.57	1.64	0.36	0.2	0.03	88.22	10.26	70	19.9	8.2	1.7	0.2	7.19	2.04	0.84	0.17	0.01
29	36.7	1	8	9	1	55	1	1	1	0	0	0	0	0	0	0		0	0	0	24.11	6.36	73.4	20.9	5	0.5	0.2	4.67	1.33	0.32	0.03	0.01	55.73	6.11	67	23.4	7.9	0.7	0.3	4.14	1.43	0.48	0.04	0.02
30	37.4	5	4	9	1	71	1	0	0	0	0	0	1	0	0	1		0	0	0	44.24	10.58	64.2	23.2	7.6	4.6	0.4	6.8	2.45	0.8	0.49	0.04	12.3	11.41	70.1	19.3	4.7	5.3	0.6	7.99	2.2	0.54	0.61	0.07
31	37.5	6	2	8	0	55	1	0	0	0	0	0	0	1	0	1	influenza B virus，mycoplasma pneumoniae	1	1	1		5.72	73.6	15.6	8.9	1.6	0.3	4.21	0.89	0.51	0.09	0.02	12.69	8.33	74.1	18	6	1.7	0.2	6.17	1.5	0.5	0.14	0.02
32	37.2	13	0	13	0	64	1	0	0	0	0	0	0	0	0	0	Candida albicans	1	1	0													3.14	5.17	52.2	37.7	5.4	3.6	1.1	2.7	1.95	0.28	0.18	0.06
33	38.9	2	13	15	1	57	1	1	0	0	0	0	0	0	0	1		0	0	0	9.4	8.51	62.2	25.8	5.5	6	0.5	5.29	2.2	0.47	0.51	0.04	200	23.4	88.7	5.8	5.5	0	0	20.72	1.36	1.3	0.01	0.01
34	38.3	4	12	16	0	85	1	1	0	0	0	0	0	0	0	1		1	0	1	＜3.14	9.52	91.2	5	3.6	0.1	0.1	8.68	0.47	0.35	0.01	0.01	133.91	11.12	86.3	5.8	5.5	2.2	0.2	9.6	0.65	0.61	0.24	0.02
35	37.1	5	5	10	1	70	1	0	1	0	0	0	0	0	0	0		0	0	0													50.66	7.32	61.3	30.3	7.9	0.4	0.1	4.48	2.22	0.58	0.03	0.01
36	37.4	3	4	7	0	64	1	1	0	0	0	0	0	0	0	0		1	0	1													3.14	4.13	69.1	21.4	8.2	0.9	0.4	2.86	0.88	0.34	0.04	0.01
37	37	4	4	8	0	66	1	0	0	0	0	0	0	0	1	0	Candida albicans	0	1	0													11.53	2.93	58.2	22.7	18.5	0.1	0.5	1.71	0.66	0.54	0	0.02
38	37.4	5	3	8	1	52	1	0	0	0	0	0	0	0	0	0	Candida albicans	1	1	1	6.91												192	11.49	76.5	12.5	6.6	4.1	0.3	8.79	1.44	0.76	0.47	0.03
39	38.1	4	4	8	0	67	1	1	0	0	0	0	0	0	0	0	Candida albicans	0	1	0													0.5	3.91	64.1	28.1	7.5	0.1	0.2	2.51	1.1	0.29	0	0.01
40	37.9	2	2	4	1	74	1	1	1	0	0	1	0	0	0	1	K. pneumoniae，acid-fast bacillus	1	1	1	＞200	4.26	75.8	10.8	12	1.2	0.2	3.23	0.46	0.51	0.05	0.01	200	4.16	81.2	7.8	10.4	0.3	0.3	3.38	0.33	0.43	0.01	0.01
41	36.4	5	11	16	0	36	1	1	0	0	0	0	0	0	0	1	Candida albicans，Acinetobacter baumannii	1	1	1	＜0.05	9.25	57.6	21.4	6	14.2	0.8	5.31	1.98	0.55	1.31	0.08	0.52	12.05	70.6	18.3	5.7	5	0.4	8.52	2.2	0.69	0.6	0.04
42	37.5	2	5	7	0	71	1	1	0	0	0	0	0	1	1	0	Pseudomonas aeruginosa	1	1	1													66.44	9.39	80.8	13.9	4.3	0.6	0.4	7.59	1.3	0.41	0.05	0.04
43	37.5	2	8	10	1	62	1	0	0	0	0	0	0	0	0	0		0	0	0		29.9	72.8	18.1	5.4	3.4	3	5.84	1.45	0.44	0.27	0.02	147.23	11.5	80	9.7	7	33	0.3	9.21	1.11	0.81	0.34	0.03
44	37	7	10	17	1	56	1	1	1	0	0	0	0	0	0	0		0	0	0	6.46	6.9	60.4	30	6.2	2.9	0.5	4.16	2.07	0.43	0.2	0.04	21.1	8.64	59.8	28.9	6.5	4.4	0.4	5.18	2.49	0.56	0.38	0.03
45	37.4	2	3	5	1	47	1	1	0	0	0	0	1	0	0	0		0	0	0													2.98	11.3	76.1	16.7	5.7	1.4	0.1	8.59	1.89	0.65	0.16	0.01
46	37	3	5	8	1	64	1	1	0	0	0	0	0	0	0	0		1	0	1	10.9	9.16	49.2	41.5	6.8	2.1	0.4	4.52	3.8	0.62	0.19	0.03	6.96	11.14	64.9	27.4	4.7	2.4	0.6	7.24	3.05	0.53	0.26	0.06
47	37.5	10	4	14	1	65	1	1	0	0	0	0	1	0	0	0		1	0	1	7.7	8.6	74.5	14	7.6	3.3	0.6	6.4	1.2	0.65	0.29	0.06	4.35	7.56	74.2	15.5	7.2	2.7	0.4	5.62	1.17	0.54	0.2	0.03
48	37	2	2	4	1	58	1	1	0	0	0	0	0	0	0	0		1	0	1													2.98	6.79	54.5	35.7	5	4.6	0.2	3.7	2.42	0.34	0.31	0.02
49	37.7	1	15	16	1	78	1	1	0	0	0	1	1	0	0	0	Candida albicans，Candida glabrata，	1	1	1	14.7	6.98	74	17.8	5.9	1.9	0.4	5.16	1.24	0.41	0.14	0.03	111.46	5	86	5.9	7.8	0.1	0.2	4.29	0.3	0.39	0.01	0.01
50	37.4	2	3	5	0	36	1	0	0	0	0	0	0	0	0	0		0	0	0													5.86	4.51	77.6	15.3	4.1	2.7	0.3	3.5	0.69	0.19	0.12	0.01
51	37.3	6	5	11	1	46	1	0	1	0	0	0	0	0	0	0	MRSA	1	1	1	3.37	4.76	49	43.8	5.7	1.1	0.4	2.33	2.09	0.27	0.05	0.02	84	6.21	61	30.6	6.5	1.5	0.4	3.79	1.9	0.41	0.09	0.02
52	37.1	2	2	4	1	52	1	1	0	0	0	0	0	0	0	0		0	0	1													7.28	9.91	56	10	3	29	1	/	/	/	/	/
53	39.4	2	9	11	0	64	1	0	0	0	0	0	0	0	1	1		1	0	1	＜2.98	7.07	52.2	38.7	6.6	1.9	0.6	3.69	2.74	0.46	0.14	0.04	141	9.48	80.2	14.3	5.3	0	0.2	7.6	1.36	0.5	0	0.02
54	37.1	7	5	12	1	53	1	0	0	0	0	0	0	0	0	0		0	0	0	5.47	5.29	44.8	37.1	12.6	3.7	1.8	2.37	1.96	0.67	0.19	0.1	19.26	5.31	43.6	40.7	13.9	1.2	0.6	2.31	2.16	0.74	0.07	0.03
55	37.3	6	4	10	0	24	1	1	0	0	0	0	0	0	0	0	Candida albicans	0	1	0	＜0.8	4.82	54.4	35.7	8.9	0.8	0.2	2.62	1.72	0.43	0.04	0.01	2.98	4.56	57.7	33.1	8.3	0.6	0.3	2.63	1.5	0.38	0.03	0.02
56	39	8	14	22	1	65	1	1	0	0	0	0	0	0	0	1	saccharomyces	1	1	0	9.83	9.52	78.2	14	7.7	0	0.1	7.45	1.33	0.73	0	0.01	65.7	16.9	85.1	7.8	6.9	0.1	0.1	14.4	1.31	1.16	0.01	0.02
57	37	11	6	17	0	68	1	1	1	1	0	0	0	0	0	1	Candida albicans	1	1	0	＜2.98	7.65	56.4	31.8	6.9	4.4	0.5	4.31	2.43	0.53	0.34	0.04	4.86	8.34	58.6	31.4	6.8	2.6	0.6	4.88	2.62	0.57	0.22	0.05
58	37.7	2	8	10	1	61	1	0	0	0	0	0	0	0	0	1		1	0	1	18.3	6.53	68	24.5	6.6	0.6	0.3	4.44	1.6	0.43	0.04	0.02	42.9	6.71	70.7	20.9	7.2	0.9	0.3	4.75	1.4	0.48	0.06	0.02
59	36.8	2	2	4	1	63	1	0	0	1	0	0	0	0	0	0		0	0	0													1.24	6.34	74.3	19.4	5.4	0.6	0.3	4.71	1.23	0.34	0.04	0.02
60	37	2	3	5	1	57	1	0	1	0	0	0	0	1	0	0		0	0	0													35.91	6.52	66.2	23.6	8.4	1.4	0.4	4.31	1.54	0.55	0.09	0.03
61	37.6	3	9	12	0	73	1	0	0	0	1	1	0	1	0	1		0	0	0	5.87	14.45	79.5	12.7	7.3	0.2	0.3	11.49	1.83	1.05	0.03	0.05	101.5	14.62	81.5	7.3	9	2.1	0.1	11.92	1.06	1.31	0.31	0.2
62	37.4	7	8	15	0	79	1	1	0	0	1	1	1	0	0	1	Candida albicans	0	1	0	＜2.98	2.31	33.3	43.3	20.8	1.3	1.3	0.77	1	0.48	0.03	0.03	0.5	4.44	62.2	31.2	6.3	0	0.3	2.75	1.39	0.28	0	0.02
63	37.1	5	6	11	1	61	1	0	0	1	0	1	0	1	0	1		0	0	0													0.5	10.6	70	21.7	7	0.8	0.5	7.42	2.3	0.74	0.09	0.05
64	37	5	3	8	1	61	1	0	0	0	0	0	0	0	0	0		0	0	0													0.8	6.25	72.4	21	5.4	1	0.2	4.53	1.31	0.34	0.06	0.01
65	37.3	5	4	9	0	35	1	1	0	0	0	0	0	0	0	0	Klebsiella pneumoniae，	0	1	0													51.7	7.52	80.6	12.2	4.4	2.6	0.2	6.05	0.92	0.33	0.2	0.02
66	37.2	7	6	13	1	65	1	1	0	0	0	0	1	0	0	1	Candida albicans	1	1	0	15.3	6.78	77	14.8	4.4	3.3	0.5	5.22	1	0.3	0.22	0.04	85.05	7.04	76.5	10.4	5.8	7.2	0.1	5.38	0.73	0.41	0.51	0.01
67	38.4	4	9	13	1	56	1	0	0	0	0	0	0	0	0	0		0	0	0	61.3	9.11	64.5	28.5	4.7	1.8	0.5	5.87	2.6	0.43	0.16	0.05	178	14.67	78.4	15.6	5.5	0.2	0.3	11.51	2.29	0.8	0.03	0.04
68	37.1	2	6	8	1	57	1	1	0	0	0	0	1	0	0	0		0	0	0	6.71	9.57	60.7	32	5.5	1.4	0.4	5.81	3.06	0.53	0.13	0.04	28.12	9.19	67.4	24	7	1.4	0.2	6.19	2.21	0.64	0.13	0.02
69	38.7	7	9	16	1	71	1	1	0	0	0	0	0	0	0	0	Candida tropicalis，Streptococcus pneumoniae	1	1	1	＜3.13	10.33	72.5	18.3	7.7	0	1.5	7.49	1.89	0.8	0	0.15	86.6	8.36	75.8	11.6	11.4	0.7	0.5	6.34	0.97	0.95	0.06	0.04
70	38.4	12	4	16	0	60	1	1	0	0	0	1	0	0	0	0	Pseudomonas aeruginosa4+,Acinetobacter baumannii3+	1	1	1	17.8	15.53	3.51	18.7	4.4	3.9	0.2	11.29	2.91	0.69	0.61	0.03	78.01	12.4	73.5	15.4	5.9	4.9	0.3	9.11	1.91	0.74	0.6	0.04
71	39.1	2	4	6	1	66	1	0	0	0	0	0	0	0	0	1		1	0	1	48.7	5.97	61.5	23.3	11.7	2.7	0.8	3.67	1.39	0.7	0.16	0.05	120.18	11.08	87.2	8.3	4.3	0.1	0.1	9.66	0.92	0.47	0.01	0.02
72	37.6	0	12	12	0	58	1	1	1	0	0	0	0	0	0	1	Srptococcus viridans3+，Pseudomonas aeruginosa2+，Acinetobacter baumannii3+，Candida albicans	1	1	1	32.1	14.94	92.2	4	3.5	0.2	0.1	13.77	0.6	0.52	0.04	0.01	74.37	12.44	90.3	5.2	4.4	0.1	0	11.24	0.65	0.54	0.01	0
73	37.5	13	5	18	0	65	1	1	0	1	0	0	0	0	0	0		1	0	1	0.5	6.69	68.1	19.3	7.9	4.3	0.4	4.55	1.29	0.53	0.29	0.03
74	36.5	5	4	9	1	56	1	1	1	1	1	0	0	0	0	0		1	0	1
75	40.1	5	2	7	1	62	1	0	0	0	0	0	0	0	0	0		1	0	1	1.87	11.44	69.3	18.3	11.5	0.5	0.4	7.93	2.09	1.31	0.06	0.05	44.87	10.4	81.7	6	11.9	0.1	0.3	8.5	0.62	1.24	0.01	0.03
76	36.1	7	4	11	0	63	1	1	1	0	0	1	0	0	0	0		0	0	0	2.84	2.93	63.8	25.3	7.5	2.7	0.7	1.87	0.74	0.22	0.08	0.02
77	37.5	5	3	8	1	62	1	1	0	0	0	0	0	1	0	0		1	0	1
78	36	7	14	21	0	74	1	0	1	0	0	0	0	0	0	0		0	0	0	67.07	6.9	20.99	30.3	8.3	0.4	0.6	2.98	1.57	0.43	0.18	0.03	67.07	6.9	75.7	16.4	7.4	0.4	0.1	5.22	1.13	7.4	0.03	0.01
79	36.7	4	6	10	0	69	1	1	1	0	0	0	0	0	0	0		0	0	0	5.7	4.76	48.6	36.6	10.1	4.6	0.4	2.31	1.73	0.48	0.22	0.02
80	38.2	4	6	10	1	55	1	0	1	0	1	1	1	0	0	0		1	0	1	5.47	10.72	63.1	25.5	7.4	3.2	0.8	6.77	2.73	0.79	0.34	0.09	64.55	12.43	77.2	12.8	9.5	0.2	0.3	9.6	1.59	1.18	0.02	0.3
81	36.3	12	2	14	0	65	1	1	0	0	0	0	0	0	0	0		0	0	0	2.83	3.19	54.8	29.8	13.8	1.3	0.3	1.75	0.95	0.44	0.04	0.01	1.53	6.8	68.3	24.3	68.3	1.8	0.3	4.65	1.65	0.36	0.12	0.02
82	36.8	6	9	15	1	26	0	0	0	0	0	0	0	0	0	0		0	0	0	144.96	17.59	74.9	15.3	9.2	0.4	0.4	13.16	2.7	1.62	0.07	0.04	763.69	7.34	94.5	4.2	1.2	0.1	0	6.93	0.31	0.09	0.01	0
83	37.1	3	4	7	1	57	1	0	1	1	0	0	0	0	0	0		0	0	0	6.13	6.92	65.4	26	7.5	0.7	0.4	4.52	1.8	0.52	0.05	0.03	101.99	7.68	84.5	8.3	6.1	0.8	0.3	6.49	0.64	0.47	0.06	0.02
84	36.9	7	2	9	1	57	1	1	0	1	0	0	0	0	0	0		0	0	0	22.57	5.09	63.4	28.5	7.1	0.6	0.4	3.23	1.45	0.36	0.03	0.02
85	36	18	27	45	1	58	1	1	0	0	0	1	1	0	0	0		0	0	0	3.58	9.65	83.9	7.3	4.6	3.9	0.3	8.1	0.7	0.44	0.38	0.03	23.32	4.77	74.5	13.4	7.5	4.2	0.4	0.36	0.64	0.36	0.2	0.4
86	38	7	8	15	1	70	1	0	1	0	0	0	0	0	0	0		0	0	0	38.09	3.66	69.2	21	8.2	0.8	0.8	2.53	0.77	0.3	0.03	0.03	176.33	5.4	93.2	4.6	2	0	0.2	5.03	0.25	0.11	0	0.01
87	37.8	4	3	7	1	68	1	1	0	0	0	0	0	0	0	0		1	0	1	237.93	12.99	89.8	3.5	5.4	1.1	0.2	11.67	0.46	0.7	0.14	0.02
88	36.3	18	14	32	1	61	1	1	1	0	0	0	0	0	0	0		0	0	0	40.09	4.8	71.9	16	9.4	2.1	0.6	3.45	0.77	0.45	0.1	0.03	245.04	17.55	92.7	3	4.2	0	0.1	16.29	0.52	0.73	0	0.01
89	37.8	4	4	8	1	50	1	1	0	0	0	0	1	0	0	0		0	0	0	20.23	13.18	88.34	7.14	4.64	0	0	11.64	0.94	0.6	0	0	27.78	7.15	84.9	9.5	5	0.3	0.3	6.07	0.68	0.36	0.02	0.02
90	36.1	6	4	10	1	63	1	1	0	0	0	0	1	0	0	0		0	0	0	44.08	8.42	70.4	17.9	8.6	2.7	0.4	5.93	1.51	0.72	0.23	0.03
91	36.9	10	36	46	1	77	1	1	0	1	0	1	0	0	0	0		0	0	0	3.56	6.52	66.4	20	9	4.3	0.02	4.15	1.25	0.56	0.27	0.02	8.28	5.69	69.7	20.2	7.6	2.3	0.2	3.97	1.15	0.43	0.13	0.01
92	36	6	4	10	1	67	1	1	0	0	1	0	0	0	0	0		0	0	0	1.1	4.34	56.6	30	10.4	2.3	0.7	2.46	1.3	0.45	0.1	0.03
93	36.7	33	26	59	1	82	1	1	0	0	0	1	0	0	0	0		0	0	0	199.86	23.54	92.7	5.5	1.8	0	0	21.82	1.29	0.42	0	0.01	71.96	8.91	77.5	14.3	7.3	0.8	0.1	6.91	1.27	0.65	0.07	0.01
94		4	21	25	1	71	1	1	1	0	0	0	1	0	0	0		0	0	0	4.62	11.02	62	17.8	7.6	11.7	0.9	6.83	1.96	0.84	1.29	0.1	42.68	17.4	71.2	7.8	14.7	5.3	1	12.37	1.36	2.56	0.93	0.18
95	36	5	5	10	0	70	1	0	1	0	0	0	0	0	1	0		0	0	0	15.44	5.2	60.9	25.4	11.2	2.3	0.2	3.17	1.32	0.58	0.12	0.01
96	36.6	5	3	8	0	71	1	1	0	1	0	0	0	0	0	0		0	0	0	0.5	5.35	52.6	37	8.8	0.7	0.9	2.81	1.98	0.47	0.04	0.05
97	36.9	5	3	8	1	61	1	1	0	1	0	1	0	0	0	0		1	0	1
98	38.1	4	21	25	0	73	1	0	0	0	1	1	0	0	0	0		0	0	0	4.14	4.83	68.6	20.7	9.5	1	0.2	3.31	1	0.46	0.05	0.01	22.99	7.99	87.2	8.1	4.3	0	0.4	6.97	0.65	0.34	0	0.03
99	36.4	19	8	27	1	71	1	1	1	1	0	1	1	0	0	0		0	0	0	20.44	7.95	52.2	38.9	7.5	1	0.4	4.15	3.09	0.6	0.08	0.03
100	37	7	12	19	0	69	1	1	0	1	0	0	0	0	0	0		0	0	0	0.5	5.47	60.5	27.2	12.1	0	0.2	3.31	1.49	0.66	0	0.01	3.94	5.31	58.9	26	14.3	0.4	0.4	3.13	1.38	0.76	0.02	0.02
101	36.9	7	16	23	1	72	1	1	0	0	0	0	0	0	0	0		0	0	0	4.83	4.52	68.8	17.7	8.8	3.8	0.9	3.11	0.8	0.4	0.17	0.04	4.55	5.48	69.2	19.2	7.8	3.1	0.7	3.79	1.05	0.43	0.17	0.04
102	36.7	8	6	14	1	68	1	1	0	0	0	0	1	0	0	0		0	0	0	0.5	8.69	56.3	31.4	0.94	1.3	0.2	4.89	2.73	0.94	0.11	0.02	0.5	7.95	73	23.1	3.4	0.4	0.1	5.8	1.84	0.27	0.03	0.01
103	36.2	11	3	14	1	86	1	1	0	0	0	0	0	0	0	0		1	0	1	45.09	8.11	72.8	18.4	7.6	1.1	0.1	5.9	1.49	0.62	0.09	0.01	63.63	5.16	84.5	14.1	1.4	0	0	4.36	0.73	0.07	0	0
104	36.4	14	2	16	0	75	1	0	1	1	1	0	1	0	0	0		1	0	1	17.12	6.57	82	9.4	8.1	0.2	0.3	5.39	0.62	0.53	0.01	0.02	27.23	18.59	83.4	9.7	6.5	0.1	0.3	15.5	1.81	1.21	0.02	0.05
105		49	21	70	0	58	1	1	0	0	0	0	0	0	0	0		0	0	0	4.57	8.15	75.7	13.7	9.2	1	0.4	6.17	1.12	0.75	0.08	0.03	0.74	6.56	53.4	34	9.5	2.6	0.5	3.51	2.23	0.62	0.17	0.03
106	38.5	6	5	11	1	72	1	0	1	0	1	0	0	0	0	0		1	0	1	84.72	14.53	75	13.2	7.5	3.4	0.9	10.9	1.92	1.09	0.49	0.13
107	36.9	10	4	14	0	50	1	0	1	1	1	0	1	0	0	0		0	0	0	62.47	13.95	77.8	15.3	5.4	1.1	0.4	10.86	2.13	0.76	0.15	0.05
108	37.2	10	4	14	0	57	1	1	0	0	0	0	0	0	0	0		0	0	0	1.62	7.8	38.1	43.3	4.5	13.1	1	2.97	3.38	0.35	1.02	0.08
109	38.9	15	27	42	1	83	0	1	1	1	0	1	0	0	0	0		0	0	0	73.78	6.94	82	10.8	7.1	0	0.1	5.69	0.75	0.49	0	0.01	38.68	10.56	91.5	4.3	4.2	0	0	9.67	0.45	0.44	0	0
110	36.2	4	6	10	0	85	1	1	0	0	0	0	0	0	0	0		0	0	0	0.5	5.08	67.8	67.8	8.9	1.6	0.2	3.45	1.09	0.45	0.08	0.01
111	37	11	1	12	1	74	1	0	0	1	0	0	0	0	0	0		0	0	0	7.58	5.39	67	22.1	8.5	2.2	0.2	3.61	1.19	0.46	0.12	0.01
112	36.5	0	4	4	1	30	1	1	1	1	0	0	0	0	0	0		0	0	0													14.74	16.95	91.5	0.044	3.8	0.2	0.1		0.8	0.67	0.03	0.01
113		6	3	9	0	69	1	0	1	0	0	0	0	0	0	0		1	0	1	10.4	3.64	53.9	1.12	0.38	3.8	1.1	1.96	1.12	0.38	0.14	0.04	78.4	6.44	80.5	8.4	8.5	2	0.6	5.18	0.54	0.55	0.13	0.04
114	37	3	5	8	1	70	1	0	0	0	0	0	0	1	0	0		1	0	1	80.84	6.92	62.9	28.5	5	3.1	0.5	4.36	2	0.34	0.21	0.04	33.44	11.26	70.6	21.7	6.1	1.4	0.2	7.95	2.5	0.68	0.16	0.02
115		3	30	33	1	84	0	1	1	1	0	0	0	0	0	1		1	0	1		13.98	92.4	3.9	3.6	0	0.1	12.93	0.5	0.5	0	0.01
116		6	2	8	0	51	1	1	0	1	0	0	0	0	0	0		1	0	0								3.35		0.75			43	6.38	52.5		11.8					0.75
117		2	3	5	0	28	1	1	1	0	0	0	0	0	0	0		1	0	1													2.14	9.32	65.8	24.9	6.8	2	0.5	6.14	2.3	0.64	0.18	0.04
118		1	1	2	1	67	1	1	0	0	0	0	0	0	0	0		0	0	1	12.3	11.81	72.7	18.9	7.1	0.8	0.5	8.58	2.23	0.84	0.1	0.06	9	6.86	59.6
119		4	3	7	1	40	1	1	0	0	0	0	0	0	0	0		1	0	1	5.8	14.15	80	13.1	6.1	0.3	0.5	11.33	1.85	0.86	0.04	0.07	3.9	15.96	62.5	28.4	7.5	0.8	0.8	9.98	4.54	1.19	0.13	0.12
120		1	15	16	0	64	1	0	0	0	0	0	0	0	1	1		1	0	1	65.7	3.53	50.5	24.6	18.4	5.7	0.8	1.78	0.87	0.65	0.2	0.03	74.3	4.5	50.4	30	14.7	4	0.9	2.27	1.35	0.66	0.18	0.04
121		1	4	5	0	67	1	1	1	0	0	0	0	0	0	0		0	0	0	1.7	7.03	60.2	33.4	6	0.2	0.2	4.23	2.3	0.42	0.02	0.02	0.5	7.21	63.7	28.3	7.4	0.3	0.3	4.6	2.04	0.53	0.02	0.02
122	40	11	7	18	1	43	1	0	0	0	0	0	0	0	0	0		1	0	1	11.13	9.15	75.6	11.5	10	2.4	0.5	6.92	1.1	0.91	0.22	0.04	38.9	12.19	77.8	10	11.4	0.2	0.6	9.49	1.22	1.39	0.02	0.07
123	36	11		11	1	82	1	0	0	0	0	0	0	1	0	0		0	0	0	26.4												36.09	5.41	80.7
124		5	7	12	0	57	1	0	0	1	0	1	0	0	0	0		1	0	1	9.09	3.76	42.8	46.4	8.2	2.2	0.4	1.61	1.8	0.31	0.08	0.01	48.34	7.52	74.7	18.9	5.9	0.3	0.2	5.62	1.4	0.44	0.02	0.02
125	37	4	2	6	0	46	1	1	0	0	0	0	0	0	0	0		1	0	1													6.99	11.29	68.1	24.5	6.9	0.2	0.3	7.69	2.8	0.78	0.02	0.04
126	37.4	3	5	8	1	45	1	0	0	0	0	0	0	0	0	0		0	0	0	6.93	7.54	57.3	31.4	8.8	2.2	0.3	4.32	2.4	0.66	0.17	0.02	1.2	8.18	53.3	36.9	7.2	2.3	0.3	4.36	3	0.59	0.19	0.03
127		1	16	17	1	67	1	0	0	1	0	0	0	0	0	1		1	0	1	52.11	11.15	79.4	12.7	5.8	1.8	0.3	8,86	1.4	0.65	0.2	0.03	293.59	16.65	87.8	6.1	6.1	0	0	14.62	1	1.01	0	0
128	37.7	1	7	8	0	67	1	0	1	0	0	0	0	0	0	0		1	0	1	10.4	3.64	53.9	30.8	10.4	3.8	1.1	1.96	1.12	0.38	0.14	0.04	18.88	4.46	72.7	14.5	8.2	3.6	1	3.24	0.7	0.37	0.16	0.04
129	36.5	-40	40		1	40	1	0	0	1	0	0	0	0	0	0		0	0	0	0.5	3.78	45.4	42.9	7.7	3.2	0.8	1.72	1.62	0.29	0.12	0.03	4.18	4.75	59.2	33.2	6.1	1.3	0.2	2.81	1.6	0.29	0.06	0.01
130		4	94	98	1	78	0	1	0	0	0	0	0	0	0	1		0	0	0	83.39	20.49	90.8	4.5	4.4	0.2	0.1	18.58	0.9	0.91	0.05	0.02	56.22	12.67	76.8	14.1	5.9	3	0.2	9.72	1.8	0.75	0.38	0.03
131	36.7	0	1	1	1	56	1	1	1	0	0	0	0	0	0	0		0	0	0		9.28	72.3	20.5	6.6	0.3	0.3	6.71	1.9	0.61	0.03	0.03		9.28	72.3	20.5	6.6	0.3	0.3	6.71	1.9	0.61	0.03	0.03
132	39	9	5	14	0	44	1	0	0	0	0	0	0	0	0	1		1	0	1	3.3	3.74	63.4	25.7	8	2.4	0.5	2.37	0.96	0.3	0.09	0.02	227.3	1.88	75.6	18.6	5.3	0	0.5	1.42	0.35	0.1	0	0.01
133	39	10	7	17	1	85	1	1	0	1	0	0	0	0	0	1	MRSA，influenza A virus，Candida albicans（2+）	1	1	0	28.1	12.41	79.1	15.7	4.3	0.4	0.5	9.82	1.95	0.53	0.05	0.06	123.63	6.48	76	8.5	7.6	7.7	0.2	4.92	0.55	0.49	0.5	0.02
134	37.4	1	7	8	0	51	1	0	1	0	0	0	0	0	0	0		1	0	1													1.74	7.19	67.7	23.4	7.8	0.4	0.7	4.87	1.68	0.56	0.03	0.05
135	38.9	5	1	6	1	64	1	0	1	0	0	0	1	0	0	0	Gram-negative bacteria	0	0	0	71.4	8.84	73.3	15.7	8.9	1.8	0.3	6.47	1.39	0.79	0.16	0.03	172	13.04	85.4	7.5	6.6	0.2	0.3	11.14	0.98	0.86	0.02	0.04
136	37.4	13	3	16	0	80	1	0	1	0	1	0	1	0	0	1		1	0	1	＜3.13	4.61	62.3	26	9.3	1.5	0.9	2.87	1.2	0.43	0.07	0.04	135.05	4.71	76.7	14.7	8.4	0	0.2	3.62	0.69	0.39	0	0.01
137	37.4	6	2	8	1	34	1	0	0	0	0	0	0	0	0	0		0	0	0													3.13	3.59	67.1	22.3	6.7	2.2	1.7	2.41	0.8	0.24	0.08	0.06
138	37.5	10	15	25	1	78	1	1	0	0	0	0	0	0	0	0	Acinetobacter baumannii，Candida albicans	1	1	1	29	16.74	72.9	13.4	10.8	2.3	0.6	12.21	2.24	1.81	0.38	0.1	32.99	7	60.8	19.3	16.6	1.6	1.7	4.26	1.35	1.16	0.11	0.12
139	37.2	4	6	10	1	77	1	1	0	0	0	0	0	0	0	1	Scedosporium	1	1	1													1.06	3.71	66.4	21.9	5.2	6.2	0.3	2.47	0.81	0.19	0.23	0.01
140	37.7	5	7	12	1	77	1	0	0	0	0	0	0	1	0	1		1	0	1	68.3	7.21	69.4	7.2	20.8	2.2	0.4	5	0.52	1.5	0.16	0.03	67.94	10.15	86	5.1	8.1	0.5	0.3	8.73	0.52	0.82	0.05	0.03
141	37.4	4	5	9	1	74	1	1	0	0	0	0	0	0	0	0	Candida albicans	1	1	0	56.8	8.52	66.3	15.5	12.1	5.6	0.5	5.65	1.32	1.03	0.48	0.04	98.65	16.91	87.4	4.4	6	2.1	0.1	14.77	0.75	1.02	0.35	0.02
142	37.6	8	13	21	1	73	1	1	0	0	0	0	1	0	0	1		0	0	0	＜3.13	9.81	76	17.4	6.3	0	0.3	7.45	1.71	0.62	0	0.03	154	12.99	78	9.8	8.2	3.8	0.2	10.13	1.27	1.07	0.5	0.02
143	37.1	0	5	5	0	45	1	1	0	0	0	0	0	0	0	0	Staphylococcus aureus（1+）	0	1	0	＜3.13	5.38	58.7	30.1	8.7	1.9	0.6	3.16	1.62	0.47	0.1	0.03	14	7.74	68.2	23.8	6.5	1.2	0.3	5.29	1.84	0.5	0.09	0.02
144	37	2	5	7	1	30	1	0	0	1	0	0	0	0	1	1		0	0	0	3.13	6.15	56.7	30.6	6.5	5.4	0.8	3.49	1.88	0.4	0.33	0.05	5.35	7.04	64.2	25.4	5.3	4.7	0.4	4.52	1.79	0.37	0.33	0.03
145	37.2	2	14	16	1	68	1	1	0	0	0	0	0	0	0	0	MRSA	0	1	0	7.84	6.41	65.5	20.7	6.9	6.6	0.3	4.2	11.33	0.44	0.42	0.02	97.98	7.86	80.1	11.2	7	1.6	0.1	6.3	0.88	0.55	0.12	0.01
146	39.3	4	4	8	0	72	1	0	0	0	0	0	0	0	0	0		0	0	0	7.03	3.76	53.7	33.8	9.3	2.4	0.8	2.02	11.27	0.35	0.09	0.03	144	0.77	78.7	11.3	9.4	0.2	0.4	3.75	0.54	0.45	0.01	0.02
147	36.8	1	10	11	1	56	1	1	0	0	0	0	0	0	0	0		0	0	1	3.61	7.84	56.6	28.7	8.9	5	0.8	4.44	2.25	0.7	0.39	0.06	1.73	7.03	64.8	23.6	7.5	3.4	0.7	4.55	1.66	0.53	0.24	0.05
148	37.9	5	6	11	1	28	1	0	0	0	0	0	0	0	0	0		1	0	1	12.4	6	42.8	46.5	8.5	1.5	0.7	2.57	2.79	0.51	0.09	0.04	200	11.81	75.2	21.3	3.2	0	0.3	8.89	2.51	0.38	0	0.03
149	38.3	44	24	68	1	67	1	1	0	0	0	0	0	0	0	1	Pseudomonas aeruginosa，Acinetobacter baumannii，Proteus mirabilis，Srptococcus viridans，Candida tropicalis，Candida glabrata，Candida albicans，N. sicca，	1	1	1	8.6	8.86	82.4	9.4	4.5	3.5	0.2	7.3	0.83	0.4	0.31	0.02	53.26	6.77	74.4	14.9	8.4	2.2	0.1	5.03	1.01	0.57	0.15	0.01
150	37.1	3	9	12	1	69	1	1	0	0	0	0	1	0	0	0		0	0	0													7.57	6.02	65.2	21.6	8.1	4.3	0.8	3.92	1.3	0.49	0.26	0.05
151	37.3	5	5	10	0	51	1	1	0	0	0	0	0	0	0	1	saccharomyces，Gram-negative bacteria	1	1	1	6.72	9.39	73.7	15.4	8.2	1.8	0.9	6.92	1.45	0.77	0.17	0.08	21.99	6.62	67.8	21.5	7.1	2.4	1.2	4.48	1.43	0.47	0.16	0.08
152	37.5	2	4	6	1	33	1	0	0	0	0	0	0	0	0	0		0	0	0													5.2	7.35	51.1	39.7	7.3	1.4	0.5	3.75	2.92	0.54	0.1	0.04
153	37.6	4	2	6	0	70	1	1	1	0	0	0	0	1	1	0		0	0	0													6.03	6.72	68.4	23.1	8	0.4	0.1	4.59	1.55	0.54	0.03	0.01
154	38.4	1	32	33	1	69	1	1	0	0	0	0	1	0	0	1	Candida glabrata，K. pneumoniae（4+），	1	1	1	94.7	23.22	80	13.2	6.6	0	0.2	18.56	3.06	1.54	0.01	0.05	50.41	12.21	90.7	4.6	4.6	0	0.1	11.08	0.56	0.56	0	0.01
155	37.4	8	1	9	0	68	1	1	0	0	0	0	0	0	0	0		0	0	0													4.68	7.9	84	11.4	4.2	0.3	0.1	6.64	0.9	0.33	0.02	0.01
156	37.3	6	0	6	0	66	1	1	0	0	0	0	0	0	0	1		1	0	1													0.86	7.68	69.2	21.2	7.4	1.7	0.5	5.31	1.63	0.57	0.13	0.04
157	37.5	5	4	9	0	61	1	1	0	0	0	0	0	0	0	0		1	0	1	10.3	5.97	49.7	44.1	4.7	0.8	0.7	2.97	2.63	0.28	0.05	0.04	174.22	11.7	76.8	18.9	3.5	0.6	0.2	8.99	2.21	0.41	0.07	0.02
158	36.8	3	2	5	1	63	1	1	0	0	0	0	1	0	0	0	Candida albicans	1	1	1	29.3	3.79	45.5	37.7	12.9	3.4	0.5	1.72	1.43	0.49	0.13	0.02	82.01	7.13	76.2	18.6	3.4	1.6	0.2	5.42	1.33	0.24	0.12	0.02
159	39.6	4	7	11	1	45	1	0	0	1	0	0	0	0	0	0		0	0	0	44.3	10.04	66.9	22.3	8	2.3	0.5	0.72	2.24	0.8	0.23	0.05	140	14.91	79.3	13.5	6	0.9	0.3	11.83	2.01	0.9	0.13	0.04
160	37.1	1	4	5	0	35	1	0	0	0	0	0	0	0	0	0		0	0	0													3.34	4.07	51.2	30.2	10.3	7.6	0.7	2.08	1.23	0.42	0.31	0.03
161	38	0	21	21	0	82	0	0	1	0	0	0	1	0	0	1	Candida tropicalis	1	1	1	8.26	14.49	95.7	3	1.3	0	0	13.88	0.43	0.18	0	0	204	8.12	89.4	8.4	2.1	0	0.1	7.26	0.68	0.17	0	0.01
162	37.6	5	1	6	0	61	1	0	0	0	0	0	1	0	0	1		0	0	0	16.2												12.3	9.09	60.8	31.7	5.5	1.7	0.3	5.53	2.88	0.5	0.15	0.03
163	37.4	3	4	7	1	59	1	0	1	0	0	0	0	0	0	1	Candida albicans	0	1	0	13.4	13.21	71	13.2	7.1	7.8	0.9	9.38	1.74	0.94	1.03	0.12	162	13.18	77.8	6.4	10.2	5.2	0.4	10.26	0.84	1.34	0.69	0.05
164	38	6		6	1	66	1	0	1	0	0	0	1	0	0	0		0	0	0	87	7.53	70.1	19.7	9.6	0.3	0.3	5.29	1.48	0.72	0.02	0.02	102	8.42	75.9	13.5	9.5	0.7	0.4	6.39	1.14	0.8	0.06	0.03
165	38.4	16	10	26	0	75	1	1	1	1	0	0	0	0	0	1	Acinetobacter baumannii，Escherichia coli，Candida albicans，Candida glabrata，Gram-negative bacteria	1	1	1	27.69	7.8	85.3	7.3	6.8	0.4	0.2	6.65	0.57	0.53	0.03	0.02	122	8.98	87.7	5.3	6.8	0.1	0.1	7.87	0.48	0.61	0.01	0.01
166	37	6	3	9	1	59	1	0	0	0	0	0	0	0	0	0		0	0	0	7.61	7.61	59.9	31.2	6.1	2.6	0.2	3.01	1.57	0.3	0.13	0.01	32	6.07	56.4	33.9	6.8	2.6	0.3	3.42	2.06	0.41	0.16	0.02
167	38.2	17	7	24	0	82	0	1	0	0	0	0	0	1	1	1	Candida albicans，Pseudomonas putida，Acinetobacter junii	1	1	1	92	3，37	94.9	3.9	0.9	0	0.3	3.2	0.13	0.03	0	0.01	107	7.15	92.5	3.7	1.4	2.4	0	6.62	0.26	0.1	0.17	0
168	37.2	1	5	6	0	68	1	1	0	0	0	0	0	0	0	0		0	0	1	6.36	5.49	61.3	27.1	7.7	3.5	0.4	3.37	1.49	0.42	0.19	0.02	16.86	5.02	62.1	26	6.8	4.4	0.7	3.13	1.3	0.34	0.22	0.03
169	37.7	3	17	20	1	90	1	0	0	0	0	0	0	0	0	1	Candida tropicalis，Acinetobacter baumannii（CRAB）（3+），Proteus mirabilis（3+）Gram-negative bacteria	1	1	1	10.5	11.85	88.5	6.8	4.6	0	0.1	10.49	0.81	0.54	0	0.01	67.3	15.35	87.2	6.7	5.8	0	0.3	13.38	1.03	0.89	0.01	0.04
170	39.4	2	2	4	0	58	1	0	0	0	0	0	0	0	0	0		0	0	0													90.37	4.22	67.8	25.1	6.9	0	0.2	2.86	1.06	0.29	0	0.01
171	37.5	1	9	10	0	75	1	0	0	1	0	0	1	0	0	1	Candida albicans，Klebsiella pneumoniae	1	1	1	4.58	8.56	60.1	27.2	8.9	3.4	0.4	5.15	2.33	0.76	0.29	0.03	99.07	9.57	79.9	12.5	7.2	0.3	0.1	7.64	1.2	0.69	0.03	0.01
172	38.6	2	6	8	0	64	1	0	0	0	0	0	0	0	0	1		1	0	1	96.8	4.15	67.3	25.1	7.2	0.2	0.2	2.79	1.04	0.3	0.01	0.01	151.74	4.15	84.3	11.2	4.2	0.1	0.2	3.49	0.47	0.17	0.01	0.01
173	38.1	1	5	6	0	64	1	1	0	0	0	0	0	0	0	0	Candida albicans	0	1	0	13.3	7.96	67.8	19.7	8.1	4	0.4	5.39	1.57	0.65	0.32	0.03	128.21	8	77.1	14.9	6.9	0.8	0.3	6.17	1.19	0.56	0.06	0.02
174	38.5	6	19	25	1	69	1	1	0	0	0	0	0	1	1	1	Acinetobacter baumannii，Gram-negative bacteria，Candida albicans，Srptococcus viridans，Candida glabrata，K. pneumoniae	0	1	1	61.2	13，67	94.1	3.5	2.2	0.1	0.11	12.87	0.48	0.3	0.01	0.01	44.43	10.81	87	4.9	8	0	0.1	9.4	0.53	0.87	0	0.01
175	37.1	1	3	4	1	63	1	1	0	0	0	0	0	0	0	0		0	0	0													31.38	4.18	61.2	24	12.3	2.2	0.3	2.57	1	0.51	0.09	0.01
176	37.1	2	5	7	1	58	1	1	0	1	0	0	1	0	0	1	Streptococcus pneumoniae，Staphylococcus aureus，Candida albicans，Candida tropicalis，Srptococcus viridans，	1	1	1	43.6	7.1	63.7	26.5	9	0.4	0.4	4.52	1.88	0.64	0.03	0.03	94.49	9.11	68.9	22.5	7.9	0.3	0.4	6.27	2.05	0.72	0.03	0.04
177	37.8	13	5	18	0	39	1	1	0	0	0	0	0	1	1	1		0	0	0	62.3	10.18	56.3	25.9	5.9	11.4	0.5	5.73	2.64	0.6	1.16	0.05	115	6.73	48.9	28.1	10.7	11.7	0.6	3.29	1.89	0.72	0.79	0.04
178	37	1	3	4	1	39	1	1	0	0	0	0	0	0	0	1		1	0	1	19.03	10.88	62	30.1	5.7	1.7	0.5	6.76	3.27	0.62	0.18	0.05	37.96	10.68	70.9	21.4	6.1	1.3	0.3	7.57	2.29	0.65	0.14	0.03
179	37.4	4	3	7	0	44	1	0	0	0	0	0	0	1	0	1		1	0	1	15.03	5.2	72.7	17.1	8.1	1.7	0.4	3.78	0.89	0.42	0.09	0.02	14.97	6.78	82.6	11.8	4.5	0.9	0.2	5.6	0.8	0.3	0.06	0.02
180	37.3	1	10	11	0	56	1	1	1	0	0	0	0	0	0	1	aspergillus fumigatus，Srptococcus viridans	1	1	1	19.76	8.64	43.9	16	5.4	33.9	0.8	3.79	1.38	0.47	2.93	0.07	8.28	9.01	54.6	14.5	5.2	25.1	0.6	4.92	1.31	0.47	2.26	0.05
181	37.3	3	6	9	0	65	1	0	1	0	0	0	0	1	0	0		0	0	0	＜3.3	8.44	72.6	21.3	5.5	0.1	0.5	6.13	1.8	0.46	0.01	0.04	3.3	8.29	76.9	17	4.5	1.2	0.4	6.38	1.41	0.37	0.1	0.01
182	37.3	4	3	7	0	70	1	0	1	1	0	0	0	0	0	1	Candida albicans	1	1	1	36.3	5.68	58.9	28.9	10	1.8	0.4	3.35	1.64	0.57	0.1	0.02	135.88	11.82	81.5	12.5	5.7	0.2	0.1	9.63	1.48	0.67	0.02	0.02
183	37.2	3	4	7	1	83	1	1	0	0	0	1	0	0	0	1		0	0	0	66.4	17.45	89.1	7.4	3.4	0	0.1	15.53	1.3	0.6	0	0.02	154.37	8.58	76.2	17.2	6.4	0.1	0.1	6.53	1.48	0.55	0.01	0.01
184	37.1	3	3	6	0	25	1	1	0	0	0	0	0	0	0	1	hemophilus influenza，Gram-negative bacteria	1	0	1													2.82	8.03	71.5	24	3.8	0.5	0.2	5.73	1.93	0.31	0.04	0.02
185	38.2	3	3	6	0	25	1	0	0	0	0	0	0	0	0	1		0	0	0	4.94	6.33	54	40.5	4.3	0.9	0.3	3.42	2.56	0.27	0.06	0.02	21.3	9.41	49	40.9	7.9	1.6	0.6	4.61	3.85	0.74	0.15	0.06
186	36.8	1	7	8	0	32	1	1	0	0	0	0	0	0	0	1		0	0	0	＜3.3												31.83	8.21	69.5	22.8	6.4	1.2	0.1	5.71	1.87	0.52	0.1	0.01
187		4	2	6	0	35	1	0	0	0	0	0	0	0	0	1		0	0	0	14.79	6.11	68.5	21.5	6.8								28.62	4,41	50.2	37.5
188		0	7	7	0	39	1	0	0	0	0	0	0	0	0	0		0	0	0	27	6.35	49.2	35	5.8	9.4	0.6	3.12	2,22	0.37	0.6	0.04	60.29	19.86	91.1	5	3.5	0.4	0	18.09	1	0.69	0.08	0.01
189		5	11	16	0	81	1	0	1	0	0	0	0	0	0	1		1	0	1	17.6	6.02	72.5	20.6	6.1	0.4	0.4	4.36	1.2	0.36	0.03	0.03	307.2	9.73	89.8	5.2	4.7	0	0.3	8.73	0.51	0.46	0	0.03
190	36.2	12		12	1	58	1	1	0	0	0	0	0	0	0	0		0	0	0	19	8.1	54.4	28.3	10.5	6.3	0.5	4.41	2.29	0.85	6.3	0.04
191		8	5	13	1	78	1	0	1	0	0	0	0	0	0	0		1	0	1	26.4	7.6	80.6	10.8	7.1	1.4	0.1	6.12	0.82	0.54	0.11	0.01	74.21	7.72	78.6	11.6	6.7	3	0.1	6.07	0.9	0.52	0.23	0.01
192	36.5	5	7	12	1	0	1	1	0	0	0	0	0	0	0	0		0	0	1	42.4	8.09	82.7	5.8	10.3	0.5	0.7	6.69	0.47	0.83	0.04	0.06	32.9	4.95	81.6	6.5	10.1	1.4	0.4	4.04	0.32	0.5	0.07	0.02
193		7	9	16	0	80	1	0	1	0	0	0	0	0	1	1		0	0	0	175.9	10.37	59.9	28.3	10.3	1.1	0.4	6.22	2.93	1.07	0.11	0.04	121.9	13.43	85.3	9.3	5	0.3	0.1	11.46	1.3	0.67	0.04	0.01
