# Supplementary material for: Higher diagnostic value of metagenomic next-generation sequencing in acute infection than chronic infection: a multicenter retrospective study
Source: Front Microbiol. 2024 Jan 29;15:1295184. doi: 10.3389/fmicb.2024.1295184 (PMC10864100; doi:10.3389/fmicb.2024.1295184)
Supplement: Supplementary file 2 [file Table_2.xlsx]

## Sheet: Sheet1
PatientID	mNGS Results	Detected pathogen	Number of reads
1	Haemophilus parahaemolyticus, Twinococcus hemolyticus -12, Kingella denitrifying -4	Haemophilus parahaemolyticus	0
		Twinococcus hemolyticus	12
		Kingella denitrifying	4
2	G− Prevotella nigricogenes (71) Prevotella * (13) Atypical Veillonococcus (7) Atypical Veillonococcus (7) Streptococcus parahaemolyticus (4)	Prevotella nigricogenes	71
		Prevotella	13
		Atypical Veillonococcus	7
		Atypical Veillonococcus	7
		Streptococcus parahaemolyticus	4
3	Prevotella novotella (44) Prevotella gravioflava (16) Mycobacterium avium (11) Atypical Veillonella (4)	Prevotella novotella	44
		Prevotella gravioflava	16
		Mycobacterium avium	11
		Atypical Veillonella	4
4	g- CO2 Fibrinogenia gingivalis (11) CO2 Fibrinogena sputum (11)g+: Streptococcus salivarius (4) Infantile Streptococcus g_: (3) Prevotella novotella (5) Prevotella * g+ (4) Haemophilus parainfluenzae g- (13) (14)	CO2 Fibrinogenia gingivalis	11
		CO2 Fibrinogena sputum	11
		Streptococcus salivarius	4
		Infantile Streptococcus	3
		Infantile Streptococcus	3
		Prevotella novotella	5
		Prevotella	4
		Haemophilus parainfluenzae	13
5	g- Prevotella gray-yellow (15) Prevotella novotella (5) g- Atypical Veillonococcus (6)	Prevotella gray-yellow	15
		Prevotella novotella	5
		Atypical Veillonococcus	6
6	g- Stannella forsysiella (743) g- Clostridium nucleatum (88) g- Campylobacter rectum (136) g+ Microomonas parvus (35) Human Herpesvirus Type 5 (CMV) (4)	Stannella forsysiella	743
		Clostridium nucleatum	88
		Campylobacter rectum	136
		Microomonas parvus	35
		Human Herpesvirus Type 5	4
7	Prevotella (3)	Prevotella	3
8	Rhodotella myxis (37) Streptococcus parahaematoides (11)	Rhodotella myxis	37
		Streptococcus parahaematoides	11
9	Pneumocystis cariniformis	Pneumocystis cariniformis	0
10	Saccharomyces	Saccharomyces	0
11	Human herpes simplex virus type 1, 45, Acinetobacter Baumannii, oligotrophomonas | Stenotrophomonas maltophilia, aeromonas |, herpes simplex virus |	Human herpes simplex virus type 1	0
		Acinetobacter Baumannii	0
		oligotrophomonas	0
		herpes simplex virus type-1	45
12	G-neisseria 12 genera, Chlamydia 385: Psittacosis 246	neisseria 12 genera	0
		Chlamydia	385
		Psittacosis	246
13	0	none	none
14	Pneumocystis yerbii -3779, human Herpesvirus type 5 (CMV), Human herpesvirus type 4 (EBV), adenovirus antibodies	Pneumocystis yerbii	3779
		human Herpesvirus type 5	0
		Human herpesvirus type 4	0
		adenovirus antibodies	0
15	Streptococcus belongs to | Streptococcus angina, Streptococcus belongs to |, Streptococcus belongs to |, Streptococcus belongs to | Constellation Streptococcus, Klebsiella belongs to | Klebsiella pneumoniae, Streptomyces granulosis belongs to | Streptomyces adjacens, leptovirus belongs to | leptovirus type 16	Streptococcus angina	0
		streptococcus intermadius	0
		streptococcus constellatus	0
		klebsiella pneumoniae	0
		Granulicatella adiacens	0
		Fine ring virus type 16	0
16	Human adenovirus type 7 7658	Human adenovirus type 7	7658
17	Fibromicrobacteria are in the genus | Fibromicrobacteria, Prevotella |, Prevotella eustoma, Prevotella |, pseudoprevotella tani, and Elizabethella | Aureobacteria	Fibromicrobacteria, Prevotella	0
		Prevotella eustoma	0
		pseudoprevotella tani	0
		Aureobacteria	0
18	Pseudomonas aeruginosa, prevotella |, Klebsiella | Klebsiella pneumoniae, Lautrotella | Lautrotella kiwifella, Staphylococcus | Staphylococcus aureus, Aikenia | Aikenia phagocytica, acinetobacter | Acinetobacter Baumanniae, Candida glabra	Pseudomonas aeruginosa	0
		prevotella	0
		Klebsiella pneumoniae	0
		Lautrop mirabilis	0
		Staphylococcus aureus	0
		Aikenia phagocytica	0
		Acinetobacter Baumanniae	0
		Candida glabra	0
19	Pseudomonas SPP., Pseudomonas aeruginosa, Herpes rosevirus, Human Herpesvirus Type 7	Pseudomonas aeruginosa	0
		Herpes rosevirus	0
		Human Herpesvirus Type 7	0
20	Klebsiella pneumoniae 424, Acinetobacter Pitter 11, Staphylococcus sciuris 7	Klebsiella pneumoniae	424
		Acinetobacter Pitter	11
		Staphylococcus sciuris	7
21	Acinetobacter baumannii 982, Klebsiella pneumoniae 122	Acinetobacter baumannii	982
		Klebsiella pneumoniae	122
22	g+17335 Enterococcus, Enterococcus faecium, G-4267 Acinetobacter, Acinetobacter Baumannii, G-77 Klebsiella, Klebsiella pneumoniae,190 Candida Tropicalis, Naxomyces,63 Candida glabra	Enterococcus faecium	17335
		Acinetobacter Baumannii	4267
		Klebsiella pneumoniae	7
		Candida Tropicalis	190
		Candida glabra	63
23	g+ Rosella slimeglabra 1908; g + Klebsiella pneumoniae 1608	Rosella slimeglabra	1908
		Klebsiella pneumoniae	1608
24	Mycoplasma pneumoniae 43	Mycoplasma pneumoniae	43
25	Conjugated Mycobacterium 5	Conjugated Mycobacterium	5
26	Neisseria flava, Streptococcus salivarius, Human alpha-blister disease Human 109 virus Type 1 (HSV1)	Flava Neisseria	0
		Streptococcus salivarius	0
		Herpes simplex virus type-1	109
27	Acinetobacter Baumannii 120552, Acinetobacter Pitter 222, Klebsiella pneumoniae 781, Streptococcus parathymus 87, Candida glabrata 472	Acinetobacter Baumannii	120552
		Acinetobacter Pitter	222
		Klebsiella pneumoniae	781
		Streptococcus parathymus	87
		Candida glabrata	472
28	Aspergillus chevalier, Rickettsiae felis, Human beta-1111 virus type 6B	Aspergillus chevalier	0
		Rickettsiae felis	0
		Human betavirus type-6B	1111
29	0	none	none
30	Haemophilus parainfluenzae _214, 491; Human herpesvirus type 4 (EBV) _180	Haemophilus parainfluenzae	214491
		Human herpesvirus type 4 (EBV)	180
31	Influenza B virus 8432	Influenza B virus	8432
32	Human beta herpesvirus type 3 VZV 25	varicella zoster virus	25
33	Streptococcus constellations 203	Streptococcus constellations	203
34	Micromonas minuta 46, Aspergillus 6, Human beta herpesvirus type 7 3	Micromonas minuta	46
		Aspergillus	6
		Human beta herpesvirus type 7	3
35	Deficient Haplotrophic bacteria 25	Deficient Haplotrophic bacteria	25
36	South African Nocardia 26, Mexican Nocardia 21	South African Nocardia	26
		Mexican Nocardia	21
37	0	none	none
38	Candida albicans 18, Saccharomyces giyomonmelis 3, G+ Staphylococcus hominis 106, Staphylococcus aureus	Candida albicans	18
		Saccharomyces giyomonmelis	3
		Staphylococcus hominis	106
		Staphylococcus aureus	0
39	Human beta herpesvirus type 5 CMV 4	cytomegalovirus	4
40	Haemophilus parainfluenzae 101, Mycobacterium tuberculosis 5, Mycobacterium goat 2, Mycoplasma oral 6	Haemophilus parainfluenzae	101
		Mycobacterium tuberculosis	5
		Mycobacterium goat	2
		Mycoplasma oral	6
41	Candida albicans 2	Candida albicans	2
42	G-, Pseudomonas aeruginosa 2103, Pseudomonas azotizans 120	Pseudomonas aeruginosa	2103
		Pseudomonas azotizans	120
43	G. difficile stagefright 509, Streptococcus constellations 94	difficile stagefright	509
		Streptococcus constellations	94
44	0	none	none
45	0	none	none
46	Pseudomonas aeruginosa 8563	Pseudomonas aeruginosa	8563
47	Streptococcus pneumoniae 12, Streptococcus pseudopneumoniae 30	Streptococcus pneumoniae	12
		Streptococcus pseudopneumoniae	30
48	Klebsiella pneumoniae 37	Klebsiella pneumoniae	37
49	Haemophilus parainfluenza 500, Streptococcus pseudopneumoniae 177, Streptococcus pneumoniae 122, human herpesvirus type 4 EBV70	Haemophilus parainfluenza	500
		Streptococcus pseudopneumoniae	177
		Streptococcus pneumoniae	122
		human herpesvirus type 4 EBV	70
50	Maltophilia oligotrophomonas 26	Maltophilia oligotrophomonas	26
51	Mycobacterium tuberculosis complex Group 1	Mycobacterium tuberculosis complex Group 1	0
52	Pulmonary Aspergillus 1	Pulmonary Aspergillus	1
53	Legionella pneumophila 6, Streptococcus pneumoniae 3	Legionella pneumophila	6
		Streptococcus pneumoniae	3
54	0	none	none
55	Maltophilia oligotrophomonas, Propionibacterium acnes, Burkholderia neoonioniae, Porphyromonas somerae	Maltophilia oligotrophomonas	0
		Propionibacterium acnes	0
		Burkholderia neoonioniae	0
		Porphyromonas somerae	0
56	Rhodotella slime 1972, Portuguese coryneformis 6	Francisella tularensis	1972
		Portuguese stick yeast	6
57	Moraxella oslo19, Actinomycete grami 19	Oslo Moraxella	19
		actinomycetes	19
58	Candida tropicalis 12, Candida albicans 5	Candida tropicalis	12
		Candida albicans	5
59	0	none	none
60	0	none	none
61	Bubbleomonas caviae 1, Leptocyclus 1	Aeromonas guinea-pig	1
		cyclovirus	1
62	Acinetobacter Pitte_1448; Enterococcus faecalis _3042; Human Herpesvirus type 4 (EBV)_6; Human herpesvirus type 4 (EBV)_2; Enterococcus faecalis _72	Acinetobacter Pitte	1448
		Enterococcus faecalis	3042
		Epstein-Barr virus	6
		Epstein-Barr virus	2
		Enterococcus faecalis	72
63	Human herpesvirus type 5 CMV (Cytomegalovirus) 34	Human herpesvirus type 5	34
64	0	none	none
65	0	none	none
66	Haemophilus parainfluenza 60, 41, stenotrophomonas maltophilia 93	Haemophilus parainfluenza	60
		Haemophilus parainfluenza	41
		Maltophilia oligotrophomonas	93
67	G+ Streptococcus constellations 6154, Leptocyclus 4	streptococcus constellatus	6154
		cyclovirus	4
68	Haemophilus parainfluenzae _4680; Human herpesvirus type 7_166; Human herpesvirus type 4 (EBV)_80	Haemophilus parainfluenzae	4680
		Human herpesvirus type 7	166
		Epstein-Barr virus	80
69	Streptococcus pneumoniae 3, human gamma-herpesvirus type 4-7	Streptococcus pneumoniae	3
		human gamma-herpesvirus type 4	7
70	Achromobacter xyloxid_181; Pseudomonas aeruginosa _5118; Klebsiella pneumoniae; Enterococcus faecium _30; Proteus mirabilis _27; Candida glabrata _44	Xylose-oxidising achromobacteria	181
		Pseudomonas aeruginosa	5118
		Klebsiella pneumoniae	0
		Enterococcus faecium	30
		Proteus mirabilis	27
		Candida glabrata	44
71	Klebsiella pneumonia-10, Streptococcus pneumonia-39, human alpha herpesvirus type 1 3	Klebsiella pnenmoniae	10
		Streptococcus pneumoniae	39
		human alpha herpesvirus type 1	3
72	Pseudomonas aeruginosa _128483; Haemophilus parainfluenzae_58; Candida albicans _245	Pseudomonas aeruginosa	128483
		Haemophilus parainfluenzae	58
		Candida albicans	245
73	Pneumospora yersoni	Pneumocystis jiroveci	0
74	Haemophilus influenzae Epstein-Barr virus abscess Mycobacterium	Haemophilus influenzae	0
		Epstein-Barr virus	0
		Mycobacterium abscessus	0
75	Herpes simplex virus type 1 Chlamydia psittaci	Herpes simplex virus type 1	0
		Chlamydia psittaci	0
76	0	none	none
77	Mycobacterium tuberculosis Epstein-Barr virus Haemophilus influenzae human herpesvirus type 5	Mycobacterium tuberculosis	0
		Epstein-Barr virus	0
		Haemophilus influenzae	0
		human herpesvirus type 5	0
78	Epstein-barr Virus	Epstein-barr Virus	0
79	0	none	none
80	Chlamydia psittaci	Chlamydia psittaci	0
81	Haemophilus influenzae	Haemophilus influenzae	0
82	0	none	none
83	0	none	none
84	0	none	none
85	0	none	none
86	0	none	none
87	Mycobacterium tuberculosis	Mycobacterium tuberculosis	0
88	Epstein-barr Virus	Epstein-barr Virus	0
89	0	none	none
90	0	none	none
91	Herpes simplex virus type 1 Human Herpesvirus type 5	Herpes simplex virus type1	0
		Human Herpes virus type5	0
92	0	none	none
93	Herpes simplex virus type 1	Herpes simplex virus type 1	0
94	0	none	none
95	Epstein-barr Virus	Epstein-Barr virus	0
96	0	none	none
97	Mycobacterium tuberculosis	Mycobacterium tuberculosis	0
98	Human herpes virus type A	Human herpes virus type 1	0
99	Epstein-barr Virus	Epstein-Barr virus	0
100	Haemophilus influenzae Epstein-Barr virus	Haemophilus influenzae	0
		Epstein-Barr virus	0
101	0	none	none
102	0	none	none
103	Mycobacterium abscessus human herpesvirus type 5	Mycobacterium abscessus	0
		human herpesvirus type 5	0
104	Epstein-barr virus Human Herpesvirus type 5 Herpes simplex virus type 1 Pneumocystis yersoni	Epstein-barr virus	0
		Human Herpesvirus type 5	0
		Herpes simplex virus type 1	0
		Pneumocystis yersoni	0
105	0	none	none
106	Herpes simplex virus type 1 intracellular Mycobacterium	Herpes simplex virus type 1	0
		intracellular Mycobacterium	0
107	0	none	none
108	Human herpesvirus type 5	Human herpesvirus type 5	0
109	Epstein-barr Virus	Epstein-barr Virus	0
110	0	none	none
111	0	none	none
112	Haemophilus parainfluenza	Haemophilus parainfluenza	5052
113	Klebsiella aerogenes	Klebsiella aerogenes	57
114	Pseudomonas aeruginosa	Pseudomonas aeruginosa	23348
115	Acinetobacter baumannii, Enterococcus faecalis	Acinetobacter baumannii	43169
		Enterococcus faecalis	1311
116	T cell positive for tuberculosis infection	T cell positive for tuberculosis infection	86
117	Mycobacterium complex Group (4608) GeneXpert: Mutation at sites 518-523 of RpoB gene	Mycobacterium complex Group	4608
118	Pseudomonas aeruginosa	Pseudomonas aeruginosa	4204
119	Mycoplasma hominis (43) Mycobacterium tuberculosis (6) Human Cytomegalovirus (2)	Mycoplasma hominis	43
		Mycobacterium tuberculosis	6
		Human Cytomegalovirus	2
120	Monospora smilae (23) Bacillus difficile (22) Candida albicans (98) EBV (63) Pneumocystis yerbii (1)	Monospora smilae	23
		Bacillus difficile	22
		Candida albicans	98
		EBV	63
		Pneumocystis yerbii	1
121	Streptococcus pneumoniae (87), Escherichia coli (2)	Streptococcus pneumoniae	87
		Escherichia coli	2
122	Pseudomonas aeruginosa (4)	Pseudomonas aeruginosa	4
123	Enterococcus faecalis (320), Chlamydia psittaci (3)	Enterococcus faecalis	320
		Chlamydia psittaci	3
124	Chlamydia psittaci	Chlamydia psittaci	195
125	Pseudomonas aeruginosa (13130)Corynebacterium striatum(24)	Pseudomonas aeruginosa	13130
		Corynebacterium striatum	24
126	Haemophilus paraininfluenzae (54)	Haemophilus paraininfluenzae	54
127	Staphylococcus epidermidis (3822) (36) Mycoplasma hominis (7) Candida albicans (78) Human Herpesvirus Type IV (4) Human herpesvirus type II (1)	Staphylococcus epidermidis	3822
		Mycoplasma hominis	7
		Candida albicans	78
		Human Herpesvirus Type IV	4
		Human herpesvirus type II	1
128	Klebsiella pnenmoniae(57)	Klebsiella pnenmoniae	57
129	Haemophilus influenzae (61)	Haemophilus influenzae	61
130	Acinetobacter baumannii (386402), Klebsiella pneumoniae (192229), xylose-oxidising colourless bacilli (121218), Corynebacterium striatum (109706), Stenotrophomonas maltophilia (46463)	Acinetobacter baumannii	386402
		Klebsiella pneumoniae	192229
		xylose-oxidising colourless bacilli	121218
		Corynebacterium striatum	109706
		Stenotrophomonas maltophilia	46463
131	Mycobacterium tuberculosis complex (561)	Mycobacterium tuberculosis complex	561
132	Chlamydia psittaci (14), Candida albicans (15), Aspergillus Niger (2)	Chlamydia psittaci	14
		Candida albicans	15
		Aspergillus Niger	2
133	Haemophilus paraininfluenzae (suspected colonizing bacteria)	Haemophilus paraininfluenzae (suspected colonizing bacteria)	0
134	Staphylococcus aureus -371, Staphylococcus -5, Klebsiella pneumoniae -1	Staphylococcus aureus	371
		Staphylococcus	5
		Klebsiella pneumoniae	1
135	0	none	none
136	Chlamydia psittaci _6; Candida albicans _7	Chlamydia psittaci	6
		Candida albicans	7
137	0	none	none
138	Aspergillus fumigatum 1, human alpha herpesvirus type 1 30, Actinomycetes eideri 9, Listeria turbidity 7	Aspergillus fumigatum	1
		human alpha herpesvirus type 1	30
		Actinomycetes eideri	9
		Listeria turbidity	7
139	Polyspora boydesier_60	Polyspora boydesier	60
140	Human Herpesvirus type 4 (EBV)_570; Human herpesvirus type 7_9; Pneumocystis yersoni; Candida albicans _37	Human Herpesvirus type 4 (EBV)	570
		Human herpesvirus type 7	9
		Pneumocystis yersoni	0
		Candida albicans	37
141	Streptococcus constellation_7	Streptococcus constellation	7
142	0	none	none
143	G-haemophilus 10	haemophilus	10
144	0	none	none
145	Bifidobacterium longiform_5	Bifidobacterium longiform	5
146	0	none	none
147	Klebsiella pneumonia-188, Klebsiella heterosis-9, Whipple trophy-3, Mycobacterium tuberculosis complex group-11	Klebsiella pneumonia	188
		Klebsiella heterosis	9
		Whipple trophy	3
		Mycobacterium tuberculosis complex group	11
148	Klebsiella pneumonia-14, Escherichia coli -3	Klebsiella pneumonia	14
		Escherichia coli	3
149	Pseudomonas aeruginosa -1747, Alcaligenes faecalis -4042, Klebsiella pneumoniae -664, Acinetobacter Baumann-1069, Proteus Mirabilis -238, human beta herpesvirus type 5, Mycoplasma hominis -12	Pseudomonas aeruginosa	1747
		Alcaligenes faecalis	4042
		Klebsiella pneumoniae	664
		Acinetobacter Baumann	1069
		Proteus Mirabilis	238
		human beta herpesvirus type 5	0
150	0	none	none
151	Enterococcus faecium, Candida albicans, Corynebacterium striata	Enterococcus faecium	0
		Candida albicans	0
		Corynebacterium striata	0
152	0	none	none
153	Haemophilus influenza-27, human gamma-herpesvirus type 4-13	Haemophilus influenza	27
		human gamma-herpesvirus type 4	13
154	Candida albicans (1,550), human herpesvirus type 1 (60,242)	Candida albicans	1550
		human herpesvirus type 1	60242
155	Bordetella pyobronchus	Bordetella pyobronchus	0
156	G+ Corynebacterium striata 250, G-Acinetobacter Baumannii 334023, Maltophilia oligotrophomonas 1062	Corynebacterium striata	250
		Acinetobacter Baumannii	334023
		Maltophilia oligotrophomonas	1062
157	Cryptococcus neoformans (4)	Cryptococcus neoformans	4
158	Klebsiella pneumoniae _1524; Human herpesvirus type 5 (CMV)_4	Klebsiella pneumoniae	1524
		Human herpesvirus type 5	4
159	Streptococcus constellation_75	Streptococcus constellation	75
160	Anaerobic peptostreptococcus _546	Anaerobic peptostreptococcus	546
161	Candida albicans -47, human herpesvirus type 4-133	Candida albicans	47
		human herpesvirus type 4	133
162	0	none	none
163	0	none	none
164	0	none	none
165	Acinetobacter baumannii _218796; Klebsiella pneumoniae; Elizabethobacteria *_2370; Escherichia coli _2268; Enterococcus faecium _22; Candida glabrata _180; Candida albicans _166	Acinetobacter baumannii	218796
		Klebsiella pneumoniae;	0
		Elizabethobacteria	2370
		Escherichia coli	2268
		Enterococcus faecium	22
		Candida glabrata	180
		Candida albicans	166
166	0	none	none
167	Human Herpesvirus type 4 (EBV)_134; Human herpesvirus type 5 (CMV)_69; Aspergillus fumigatus _19763; Aspergillus flavus _11035; Pneumocystis yersoni _944	Human Herpesvirus type 4	134
		Human herpesvirus type 5	69
		Aspergillus fumigatus	19763
		Aspergillus flavus	11035
		Pneumocystis yersoni	944
168	Actinomyces grami, human herpesvirus type 4, Prevotella oralis euonymus	Actinomyces grami	0
		Prevotella oralis euonymus	0
		Human herpesvirus type 4 (EBV)	0
169	Acinetobacter baumannii - 34,231, Lactobacillus fermentans -23, Staphylococcus aureus -130, Candida tropicalis -229	Acinetobacter baumannii	34231
		Lactobacillus fermentans	23
		Staphylococcus aureus	130
		Candida tropicalis	229
170	Human herpesvirus type 4 (EBV)_3, producing Prevotella nigricans	Human herpesvirus type 4 (EBV)	3
		producing Prevotella nigricans	0
171	Mycobacterium avium complex Group _1; Klebsiella pneumoniae _1991; Serratia marces_8	Mycobacterium avium complex Group	1
		Klebsiella pneumoniae	1991
		Serratia marces	8
172	Chlamydia psittaci	Chlamydia psittaci	0
173	Haemophilus influenzae	Haemophilus influenzae	0
174	Enterococcus faecalis _804; Lactobacillus salivarius _96; Lactobacillus gregeri _35; Acinetobacter baumanian_13; Candida albicans_779	Enterococcus faecalis	804
		Lactobacillus salivarius	96
		Lactobacillus gregeri	35
		Acinetobacter baumanian	13
		Candida albicans	779
175	0	none	none
176	Streptococcus pneumoniae, Neacinetobacter uricus, Staphylococcus aureus, Human Herpesvirus type 4, Prevotella salivarius, Veillonella parvum, Maltophila, Candida tropicalis	Streptococcus pneumoniae	0
		Candida tropicalis	0
		Maltophila	0
		Veillonella parvum	0
		Prevotella salivarius	0
		Human Herpesvirus type 4	0
		Staphylococcus aureus	0
		Neacinetobacter uricus	0
177	0	none	none
178	Haemophilus influenzae, Acinetobacter baumannii	Haemophilus influenzae	0
		Acinetobacter baumannii	0
179	Pseudomonas aeruginosa, Corynebacterium striatum, Acinetobacter baumannii, Nocardia malleens	Pseudomonas aeruginosa	0
		Nocardia malleens	0
		Acinetobacter baumannii	0
		Corynebacterium striatum	0
180	Acinetobacter baumannii, Aspergillus fumigatus, Corynebacterium striatum, Enterococcus faecalis, Neisseria macaca, Hemophilus parahemolyticus	Acinetobacter baumannii	0
		Hemophilus parahemolyticus	0
		Neisseria macaca	0
		Enterococcus faecalis	0
		Corynebacterium striatum	0
		Aspergillus fumigatus	0
181	Streptococcus pseudopneumoniae, Stenotrophomonas maltophilia, Prevotella salivarius, Haemophilus parainfluenza, Veillonella atypical	Streptococcus pseudopneumoniae	0
		Veillonella atypical	0
		Haemophilus parainfluenza	0
		Prevotella salivarius	0
		Stenotrophomonas maltophilia	0
182	Escherichia Ferguson, Escherichia coli, Aspergillus flavus	Escherichia Ferguson	0
		Aspergillus flavus	0
		Escherichia coli	0
183	Human herpesvirus type 4	Human herpesvirus type 4	0
184	Haemophilus influenzae, Pseudomonas aeruginosa, Staphylococcus aureus, Epstein-Barr virus	Haemophilus influenzae	0
		Epstein-Barr virus	0
		Staphylococcus aureus	0
		Pseudomonas aeruginosa	0
185	Human herpesvirus type I	Human herpesvirus type I	0
186	Pseudomonas aeruginosa 20, Peptostreptococcus stomatitis, Corynebacterium striatus, Slackia exigua, Nocardia vulneris, Prevotella melanoides, Veillonella atypical, Pseudprevotella tannae	Peptostreptococcus stomatitis	0
		Pseudomonas aeruginosa	20
		Pseudprevotella tannae	6
		Veillonella atypical	12
		Prevotella melanoides	3
		Nocardia vulneris	7
		Slackia exigua	5
		Corynebacterium striatus	2
187	Haemophilus parainfluenza	Haemophilus parainfluenza	388
188	Streptococcus pneumoniae (398), Haemophilus influenzae (1)	Streptococcus pneumoniae	398
		Haemophilus influenzae	1
189	Staphylococcus aureus (417) Candida albicans (256)	Staphylococcus aureus	417
		Candida albicans	256
190	Human herpesvirus type IV (28)	Human herpesvirus type IV	28
191	Streptococcus pneumoniae; Acinetobacter baumannii;	Streptococcus pneumoniae	7605
		Acinetobacter baumannii	54
192	And Mycobacterium Kansas (34) Aspergillus Niger (1) gene-xpert negative	And Mycobacterium Kansas	34
		Aspergillus Niger	1
193	Pseudomonas aeruginosa (4), human cytomegalovirus (1)	Pseudomonas aeruginosa	4
		human cytomegalovirus	1
